# Supplementary material for: Cardiovascular Risk in Pancreatic Cancer: A Meta-Analysis of 197 Studies
Source: Cancers (Basel). 2026 Mar 29;18(7):1108. doi: 10.3390/cancers18071108 (PMC13072353; doi:10.3390/cancers18071108)
Supplement: Supplementary file 1 [file cancers-18-01108-s001.zip]

Archive with 1 entries (1 files):
- cancers-4163263-supplementary.pdf
